# Supplementary material for: Multivariable Projections of Caries-Free Prevalence and the Associated Factors from 2019 to 2030 among Schoolchildren Aged 6, 12 and 16-Year-Old in Malaysia
Source: Children (Basel). 2023 Jun 28;10(7):1125. doi: 10.3390/children10071125 (PMC10378140; doi:10.3390/children10071125)
Supplement: Supplementary file 1 [file children-10-01125-s001.zip]

Archive with 1 entries (1 files):
- children-2277601-supplementary.pdf
